# Supplementary material for: ﻿A new species of Bathypathes (Cnidaria, Anthozoa, Antipatharia, Schizopathidae) from the Red Sea and its phylogenetic position
Source: Zookeys. 2022 Aug 4;1116:1–22. doi: 10.3897/zookeys.1116.79846 (PMC9848741; doi:10.3897/zookeys.1116.79846)
Supplement: XML Treatment for Bathypathes thermophila [file zookeys.1116.79846-treatment1.xml]

<!DOCTYPE tp:taxon-treatment
  PUBLIC "-//TaxonX//DTD Taxonomic Treatment Publishing DTD v0 20100105//EN" "tax-treatment-NSO.dtd">
<tp:taxon-treatment xmlns:tp="http://www.plazi.org/taxpub"><tp:treatment-meta><kwd-group><label>Taxon classification</label><kwd>
                  <named-content content-type="kingdom">Animalia</named-content>
                </kwd><kwd>
                  <named-content content-type="order">Antipatharia</named-content>
                </kwd><kwd>
                  <named-content content-type="family">Schizopathidae</named-content>
                </kwd></kwd-group><mixed-citation publication-type="journal"><person-group><name><surname>Chimienti</surname><given-names>Giovanni</given-names></name><name><surname>Terraneo</surname><given-names>Tullia Isotta</given-names></name><name><surname>Vicario</surname><given-names>Silvia</given-names></name><name><surname>Marchese</surname><given-names>Fabio</given-names></name><name><surname>Purkis</surname><given-names>Sam J.</given-names></name><name><surname>Abdulla Eweida</surname><given-names>Ameer</given-names></name><name><surname>Rodrigue</surname><given-names>Mattie</given-names></name><name><surname>Benzoni</surname><given-names>Francesca</given-names></name></person-group><article-title>﻿A new species of <italic><tp:taxon-name><tp:taxon-name-part taxon-name-part-type="genus" reg="Bathypathes">Bathypathes</tp:taxon-name-part></tp:taxon-name></italic> (<tp:taxon-name><tp:taxon-name-part taxon-name-part-type="phylum">Cnidaria</tp:taxon-name-part></tp:taxon-name>, <tp:taxon-name><tp:taxon-name-part taxon-name-part-type="class">Anthozoa</tp:taxon-name-part></tp:taxon-name>, <tp:taxon-name><tp:taxon-name-part taxon-name-part-type="order">Antipatharia</tp:taxon-name-part></tp:taxon-name>, <tp:taxon-name><tp:taxon-name-part taxon-name-part-type="family">Schizopathidae</tp:taxon-name-part></tp:taxon-name>) from the Red Sea and its phylogenetic position</article-title><source>Zookeys</source><day>04</day><month>08</month><year>2022</year><volume>1116</volume><fpage>1</fpage><lpage>22</lpage><pub-id pub-id-type="doi">10.3897/zookeys.1116.79846</pub-id></mixed-citation></tp:treatment-meta><tp:nomenclature><label>﻿</label><tp:taxon-name>
                <object-id xmlns:xlink="http://www.w3.org/1999/xlink" content-type="arpha" xlink:type="simple">0DF109C5-A73D-5B3E-89EA-D1C2DD426109</object-id>
                <tp:taxon-name-part taxon-name-part-type="genus" reg="Bathypathes">Bathypathes</tp:taxon-name-part>
                <tp:taxon-name-part taxon-name-part-type="species" reg="thermophila">thermophila</tp:taxon-name-part>
                <object-id xmlns:xlink="http://www.w3.org/1999/xlink" content-type="zoobank" xlink:type="simple">https://zoobank.org/6D09BCE9-D0B6-4DA0-922A-2324A29380B3</object-id>
              </tp:taxon-name><tp:taxon-authority>Chimienti</tp:taxon-authority><tp:taxon-status xmlns:xlink="http://www.w3.org/1999/xlink" xlink:type="simple">sp. nov.</tp:taxon-status><xref ref-type="fig" rid="F2">Figs 2</xref><xref ref-type="fig" rid="F3">, 3</xref><xref ref-type="fig" rid="F4">, 4</xref><xref ref-type="fig" rid="F5">, 5</xref></tp:nomenclature><tp:treatment-sec sec-type="material" id="SECID0EJFAE"><title>Material examined.</title><p><bold><italic>Holotype</italic></bold>: <named-content xmlns:xlink="http://www.w3.org/1999/xlink" content-type="dwc:institutional_code" xlink:title="National Museum of Natural History" xlink:href="http://grbio.org/institution/museum-national-dhistoire-naturelle-2" xlink:type="simple">MNHN</named-content>-IK-2016-45 (Fig. <xref ref-type="fig" rid="F2">2</xref>), Red Sea, Duba Channel, <named-content xmlns:xlink="http://www.w3.org/1999/xlink" content-type="dwc:verbatimCoordinates" xlink:type="simple"><named-content content-type="geo-json" specific-use="{&#34;type&#34;:&#34;Point&#34;,&#34;coordinates&#34;:[35.455505,27.643801]}" id="NCID0E6FAE" xlink:type="simple">27.643801°N, 35.455505°E</named-content></named-content>, 303 m, 9 Oct 2020, <italic><tp:taxon-name><tp:taxon-name-part taxon-name-part-type="genus" reg="Neptune">Neptune</tp:taxon-name-part></tp:taxon-name></italic> submersible (collection code NTN0028-6). <bold><italic>Paratypes</italic></bold>: <abbrev xmlns:xlink="http://www.w3.org/1999/xlink" xlink:title="King Abdullah University of Science and Technology" id="ABBRID0EOGAE" xlink:type="simple">KAUST</abbrev>-NTN0037-8, Red Sea, off Haql (Gulf of Aqaba), <named-content xmlns:xlink="http://www.w3.org/1999/xlink" content-type="dwc:verbatimCoordinates" xlink:type="simple"><named-content content-type="geo-json" specific-use="{&#34;type&#34;:&#34;Point&#34;,&#34;coordinates&#34;:[34.920449,29.264796]}" id="NCID0EVGAE" xlink:type="simple">29.264796°N, 34.920449°E</named-content></named-content>, 278 m, 21 Oct 2020, <italic><tp:taxon-name><tp:taxon-name-part taxon-name-part-type="genus" reg="Neptune">Neptune</tp:taxon-name-part></tp:taxon-name></italic> submersible (collection code NTN0037-8); <abbrev xmlns:xlink="http://www.w3.org/1999/xlink" xlink:title="University of Bari Aldo Moro" id="ABBRID0EBHAE" xlink:type="simple">MUZAC</abbrev>-6665, Red Sea, South of Magna (Gulf of Aqaba), <named-content xmlns:xlink="http://www.w3.org/1999/xlink" content-type="dwc:verbatimCoordinates" xlink:type="simple"><named-content content-type="geo-json" specific-use="{&#34;type&#34;:&#34;Point&#34;,&#34;coordinates&#34;:[34.689360,28.314970]}" id="NCID0EIHAE" xlink:type="simple">28.31497°N, 34.68936°E</named-content></named-content>, 323 m, 25 Oct 2020, <italic><tp:taxon-name><tp:taxon-name-part taxon-name-part-type="genus" reg="Neptune">Neptune</tp:taxon-name-part></tp:taxon-name></italic> submersible (collection code NTN0040-2); <abbrev xmlns:xlink="http://www.w3.org/1999/xlink" xlink:title="University of Bari Aldo Moro" id="ABBRID0EUHAE" xlink:type="simple">MUZAC</abbrev>-6666, Red Sea, South Sila Island, <named-content xmlns:xlink="http://www.w3.org/1999/xlink" content-type="dwc:verbatimCoordinates" xlink:type="simple"><named-content content-type="geo-json" specific-use="{&#34;type&#34;:&#34;Point&#34;,&#34;coordinates&#34;:[35.283313,27.562322]}" id="NCID0E2HAE" xlink:type="simple">27.562322°N, 35.283313°E</named-content></named-content>, 629 m, 12 Oct 2020, <italic><tp:taxon-name><tp:taxon-name-part taxon-name-part-type="genus" reg="Chimaera">Chimaera</tp:taxon-name-part></tp:taxon-name></italic><abbrev xmlns:xlink="http://www.w3.org/1999/xlink" xlink:title="remotely operated vehicle" id="ABBRID0EHIAE" xlink:type="simple">ROV</abbrev> (collection code CHR0011-2); <abbrev xmlns:xlink="http://www.w3.org/1999/xlink" xlink:title="King Abdullah University of Science and Technology" id="ABBRID0ELIAE" xlink:type="simple">KAUST</abbrev>-NTN0056-3, Red Sea, off Shusha Island, <named-content xmlns:xlink="http://www.w3.org/1999/xlink" content-type="dwc:verbatimCoordinates" xlink:type="simple"><named-content content-type="geo-json" specific-use="{&#34;type&#34;:&#34;Point&#34;,&#34;coordinates&#34;:[34.836650,27.893300]}" id="NCID0ESIAE" xlink:type="simple">27.8933°N, 34.83665°E</named-content></named-content>, 597 m, 7 Nov 2020, <italic><tp:taxon-name><tp:taxon-name-part taxon-name-part-type="genus" reg="Neptune">Neptune</tp:taxon-name-part></tp:taxon-name></italic> submersible (collection code NTN0056-3).</p><fig id="F2" position="float" orientation="portrait"><object-id xmlns:xlink="http://www.w3.org/1999/xlink" content-type="doi" xlink:type="simple">10.3897/zookeys.1116.79846.figure2</object-id><object-id xmlns:xlink="http://www.w3.org/1999/xlink" content-type="arpha" xlink:type="simple">B9F13919-45E0-5238-B1C9-5B2D9D1E1904</object-id><label>Figure 2.</label><caption><p><italic><tp:taxon-name><tp:taxon-name-part taxon-name-part-type="genus" reg="Bathypathes">Bathypathes</tp:taxon-name-part><tp:taxon-name-part taxon-name-part-type="species" reg="thermophila">thermophila</tp:taxon-name-part></tp:taxon-name></italic> sp. nov., holotype (<named-content xmlns:xlink="http://www.w3.org/1999/xlink" content-type="dwc:institutional_code" xlink:title="National Museum of Natural History" xlink:href="http://grbio.org/institution/museum-national-dhistoire-naturelle-2" xlink:type="simple">MNHN</named-content>-IK-2016-45) <bold>a</bold> colony in situ <bold>b</bold> dry colony <bold>c</bold> base and stem <bold>d</bold> alternate arrangement of pinnules <bold>e</bold> polyps on both stem and pinnules, with <bold>f</bold> detail of a polyp <bold>g</bold> pinnular terminal polyp <bold>h, i</bold> apical polyp of the colony. Scale bars: 10 cm (<bold>a, b</bold>); 5 cm (<bold>c</bold>); 1 mm (<bold>d, e</bold>); 200 µm (<bold>f, h</bold>); 100 µm (<bold>g, i</bold>).</p></caption><graphic xmlns:xlink="http://www.w3.org/1999/xlink" xlink:href="zookeys-1116-001_article-79846__-g002.jpg" position="float" orientation="portrait" xlink:type="simple" id="oo_723389.jpg"><uri content-type="original_file" xlink:type="simple">https://binary.pensoft.net/fig/723389</uri></graphic></fig></tp:treatment-sec><tp:treatment-sec sec-type="diagnosis" id="SECID0EUKAE"><title>Diagnosis.</title><p>Colony attached though a basal disk, monopodial, generally unbranched or with a few, random branches, and pinnulate (Figs <xref ref-type="fig" rid="F2">2a, b</xref>, <xref ref-type="fig" rid="F3">3a–e</xref>). Stem cylindrical (Fig. <xref ref-type="fig" rid="F2">2c</xref>), regularly decreasing in diameter from the base to the top. Lower unpinnulated section of the stem (stalk) much shorter than upper pinnulated section. Pinnules simple, up to 20 cm long and subequal in length over most of the corallum, except for proximal and distal ones that are shorter. Pinnules arranged alternately in two lateral rows along the stem (Fig. <xref ref-type="fig" rid="F2">2d</xref>), although one or few couples of pinnules can be occasionally present on the same side (Fig. <xref ref-type="fig" rid="F3">3f</xref>). Pinnules inclined of 30° in frontal view (Fig. <xref ref-type="fig" rid="F2">2d</xref>) and oriented slightly forward in the polypar side with respect to the stem. Pinnular basal diameter 0.18–0.40 mm (0.11 in young colonies). Spacing of pinnules on the same side 2.8–4.3 mm (Fig. <xref ref-type="fig" rid="F2">2d</xref>), with a pinnular density of 12–18 per 3 cm (up to 20 in young colonies), including pinnules on both sides.</p><fig id="F3" position="float" orientation="portrait"><object-id xmlns:xlink="http://www.w3.org/1999/xlink" content-type="doi" xlink:type="simple">10.3897/zookeys.1116.79846.figure3</object-id><object-id xmlns:xlink="http://www.w3.org/1999/xlink" content-type="arpha" xlink:type="simple">729406C8-8376-5F41-9475-012FC8A3EFE5</object-id><label>Figure 3.</label><caption><p>Branching and damages in <italic><tp:taxon-name><tp:taxon-name-part taxon-name-part-type="genus" reg="Bathypathes">Bathypathes</tp:taxon-name-part><tp:taxon-name-part taxon-name-part-type="species" reg="thermophila">thermophila</tp:taxon-name-part></tp:taxon-name></italic> sp. nov. <bold>a</bold> example of a colony in situ with different branches. Holotype (<named-content xmlns:xlink="http://www.w3.org/1999/xlink" content-type="dwc:institutional_code" xlink:title="National Museum of Natural History" xlink:href="http://grbio.org/institution/museum-national-dhistoire-naturelle-2" xlink:type="simple">MNHN</named-content>-IK-2016-45) <bold>b</bold> ramification observed in situ <bold>c</bold> ramification at the middle of the colony with <bold>d</bold> detail of the ramification. Paratype <abbrev xmlns:xlink="http://www.w3.org/1999/xlink" xlink:title="University of Bari Aldo Moro" id="ABBRID0EVMAE" xlink:type="simple">MUZAC</abbrev>-6665 <bold>e</bold> primary branch (on the left) and secondary branch (on the right) <bold>f</bold> example of two pinnules present on the same side of the stem with respect to the alternate pattern <bold>g</bold> cicatricial nodule on a pinnule <bold>h</bold> narrowing of the pinnular section possibly due to an injury and a subsequent recovery <bold>i</bold> spines arranged irregularly over a skeletal scar. Scale bars: 10 cm (<bold>a, b</bold>); 1 cm (<bold>c, e</bold>); 1 mm (<bold>d, f</bold>); 100 µm (<bold>g–i</bold>).</p></caption><graphic xmlns:xlink="http://www.w3.org/1999/xlink" xlink:href="zookeys-1116-001_article-79846__-g003.jpg" position="float" orientation="portrait" xlink:type="simple" id="oo_723390.jpg"><uri content-type="original_file" xlink:type="simple">https://binary.pensoft.net/fig/723390</uri></graphic></fig><p>Spines on the pinnules smooth, laterally compressed, triangular, acute, simple or rarely bifurcated, 0.015–0.025 mm tall (occasionally down to 0.008 mm or up to 0.028 mm), with polypar spines almost the same size of abpolypar ones or slightly larger. Four or five rows of spines in lateral view, each row bearing from one to three spines (Fig. <xref ref-type="fig" rid="F4">4d–i</xref>), with a density of 5–8 spines per mm (considering double or triple spines as one). Rows can be less obvious on some pinnules.</p><fig id="F4" position="float" orientation="portrait"><object-id xmlns:xlink="http://www.w3.org/1999/xlink" content-type="doi" xlink:type="simple">10.3897/zookeys.1116.79846.figure4</object-id><object-id xmlns:xlink="http://www.w3.org/1999/xlink" content-type="arpha" xlink:type="simple">62EEA357-3DD9-5AE1-9937-B71D8B006092</object-id><label>Figure 4.</label><caption><p>Scanning Electron Microscope of the spines of <italic><tp:taxon-name><tp:taxon-name-part taxon-name-part-type="genus" reg="Bathypathes">Bathypathes</tp:taxon-name-part><tp:taxon-name-part taxon-name-part-type="species" reg="thermophila">thermophila</tp:taxon-name-part></tp:taxon-name></italic> sp. nov., <named-content xmlns:xlink="http://www.w3.org/1999/xlink" content-type="dwc:institutional_code" xlink:title="National Museum of Natural History" xlink:href="http://grbio.org/institution/museum-national-dhistoire-naturelle-2" xlink:type="simple">MNHN</named-content>-IK-2016-45 (<bold>a–f, h</bold>), <abbrev xmlns:xlink="http://www.w3.org/1999/xlink" xlink:title="University of Bari Aldo Moro" id="ABBRID0EPOAE" xlink:type="simple">MUZAC</abbrev>-6665 (<bold>g, i</bold>) <bold>a</bold> stem and pinnule form the middle portion of the corallum <bold>b</bold> stem from the upper part of the corallum with <bold>c</bold> detail of the spines. Pinnule from the middle portion of the corallum with details of <bold>d</bold> proximal portion <bold>e</bold> distal portion, and <bold>f</bold> terminal portion <bold>g</bold> polypar spines on pinnule <bold>h</bold> row with three polypar spines on a distal pinnule <bold>i</bold> bifurcated polypar spine on pinnule. The right side of vertical skeletal elements and the upper side of horizontal ones is the polypar side. Scale bars: 500 µm (<bold>a, b</bold>); 100 µm (<bold>c–g</bold>); 50 µm (<bold>h, i</bold>).</p></caption><graphic xmlns:xlink="http://www.w3.org/1999/xlink" xlink:href="zookeys-1116-001_article-79846__-g004.jpg" position="float" orientation="portrait" xlink:type="simple" id="oo_723391.jpg"><uri content-type="original_file" xlink:type="simple">https://binary.pensoft.net/fig/723391</uri></graphic></fig><p>Spines on the stem smooth, laterally compressed, triangular in profile, acute, simple and enlarged at the base, 0.020–0.030 mm tall. Spines uniformly distributed around the stem, arranged in 10–14 longitudinal rows, each one bearing one to three parallel spines (Fig. <xref ref-type="fig" rid="F4">4a–c</xref>). Spines often random on the proximal stem and near the basal disk. Basal disk with numerous, elongated spines up to 1.2 mm tall.</p><p>Polyps present on one side on both pinnules and stem (Fig. <xref ref-type="fig" rid="F2">2e</xref>), elongated along the transverse axis, 1.5–2.5 mm in transverse diameter (rarely smaller or larger) and 0.5 mm large (Fig. <xref ref-type="fig" rid="F2">2f–i</xref>). Polyps sharply divided into three regions, with pairs of tentacles 0.5 mm long (contracted polyps) and 0.2–0.3 mm apart, and prominent oral cones. Polyps distance ranging from 0.5 to 2.5 mm, generally 1 mm, with a density of 10–15 polyps per 3 cm.</p></tp:treatment-sec><tp:treatment-sec sec-type="description" id="SECID0ECQAE"><title>Description of the holotype.</title><p>The holotype (<named-content xmlns:xlink="http://www.w3.org/1999/xlink" content-type="dwc:institutional_code" xlink:title="National Museum of Natural History" xlink:href="http://grbio.org/institution/museum-national-dhistoire-naturelle-2" xlink:type="simple">MNHN</named-content>-IK-2016-45) is a complete colony with an intact basal disk and apex. The colony is attached to the subfossil remains of an irregular echinoid encrusted by various small invertebrates. The colony is 74.5 cm long with a stem basal diameter of 1.8 mm. The unpinnulated stalk is 4 cm long. The basal disk is 7 mm in diameter with numerous, erect and acute spines, up to 0.9 mm tall, all over its surface. The pinnules are simple, bilateral and arranged alternately. Although pinnules are quite flexible, some of them are broken off. The longest remaining ones are ~ 20 cm in length with a basal diameter of ~ 0.28–0.40 mm. The number of pinnules on the corallum is 186 on one side and 181 on the other. Some pinnules are missing at the base of the corallum, likely broken and lost during collection with the sampling manipulator. Within each row, the pinnules are spaced 2.8–3.5 mm apart on the apical portion of the corallum, 3.2–3.7 mm on the middle area and 3.4–4.0 mm on the basal one. The resulting pinnular density is 14 per 3 cm (total for both rows) on the proximal portion of the stem to ~ 16–18 per 3 cm in the median and towards the distal end. The central axial canal is 0.31 mm wide on a pinnule 0.42 mm in diameter, and 0.10 mm on a pinnule 0.22 mm in diameter.</p><p>The stem is characterised by six or seven rows of spines in lateral view, although in some areas their distribution can be irregular. A single, 4-cm branch is present in the proximal area of the corallum, and a dichotomous ramification is present in the median area (Fig. <xref ref-type="fig" rid="F3">3c, d</xref>).</p><p>Pinnular spines are small, from 0.017 to 0.022 mm tall, and 0.20–0.31 mm apart. Spines can be double or triple, particularly in the proximal portion of pinnules. Bifurcated spines are also present, although not common.</p><p>The polyps are 1.5–2.0 mm in transverse diameter, rarely smaller than 1.5 mm. Polyps density is 11–15 polyps per 3 cm on the stem and 11–13 polyps per 3 cm on the pinnules.</p></tp:treatment-sec><tp:treatment-sec sec-type="description" id="SECID0EUQAE"><title>Description of the paratypes.</title><p>The general morphology of the four paratypes analysed is similar to that of the holotype, with a monopodial corallum and pinnules simple, bilateral and arranged alternately. All paratypes have elongated polyps occurring in a single series on one side of the pinnules and of the stem.</p><p>Paratype <abbrev xmlns:xlink="http://www.w3.org/1999/xlink" xlink:title="King Abdullah University of Science and Technology" id="ABBRID0E2QAE" xlink:type="simple">KAUST</abbrev>-NTN0037-8 is a complete colony of 27 cm in length (Fig. <xref ref-type="fig" rid="F5">5a, b</xref>), with a stem basal diameter of 1 mm. The unpinnulated stalk is 2.8 cm long, while the basal disk is 4 mm in diameter with tall spines, up to 1 mm, erect or curved upwards. The pinnules are up to 9 cm long with a basal diameter of 0.25–0.35 mm and a pinnular density of 14–16 per 3 cm (Fig. <xref ref-type="fig" rid="F5">5c</xref>). Distance between adjacent pinnules on one side of the stem is 3.3–4.2 mm, except for one couple of pinnules in the median part of the colony that is not alternately arranged. The stem is characterised by six rows of spines in lateral view, although in some areas their distribution is more irregular. Rows are uniformly distributed around the stem, and host spines 0.020–0.028 mm tall. Spines on the pinnules are 0.018–0.022 mm tall, and 0.13–0.20 mm apart (Fig. <xref ref-type="fig" rid="F5">5e</xref>). Each pinnule bears 4–5 rows of spines in lateral view. Polyps are generally 1.9–2.5 mm in transverse diameter (Fig. <xref ref-type="fig" rid="F5">5d</xref>), rarely up to 3.0 mm, while young ones can be only 1.3 mm. They are mostly 1 mm apart, although distance can range between 0.8 and 2.3 mm. Density of 10 polyps per 3 cm.</p><fig id="F5" position="float" orientation="portrait"><object-id xmlns:xlink="http://www.w3.org/1999/xlink" content-type="doi" xlink:type="simple">10.3897/zookeys.1116.79846.figure5</object-id><object-id xmlns:xlink="http://www.w3.org/1999/xlink" content-type="arpha" xlink:type="simple">8A1F3C44-A7BB-522A-8195-795BA02C812F</object-id><label>Figure 5.</label><caption><p>Paratypes of <italic><tp:taxon-name><tp:taxon-name-part taxon-name-part-type="genus" reg="Bathypathes">Bathypathes</tp:taxon-name-part><tp:taxon-name-part taxon-name-part-type="species" reg="thermophila">thermophila</tp:taxon-name-part></tp:taxon-name></italic> sp. nov. <abbrev xmlns:xlink="http://www.w3.org/1999/xlink" xlink:title="King Abdullah University of Science and Technology" id="ABBRID0ECSAE" xlink:type="simple">KAUST</abbrev>-NTN0037-8 <bold>a</bold> colony in situ, on a muddy bottom with scattered biogenic hard substrate <bold>b</bold> dry colony in frontal view (polypar side) and in <bold>c</bold> lateral view <bold>d</bold> polyp <bold>e</bold> spines on a proximal pinnule. <abbrev xmlns:xlink="http://www.w3.org/1999/xlink" xlink:title="University of Bari Aldo Moro" id="ABBRID0EQSAE" xlink:type="simple">MUZAC</abbrev>-6665 <bold>f</bold> colony in situ on muddy bottom <bold>g</bold> dry colony in frontal view <bold>h</bold> distal polyps <bold>i</bold> proximal spines on a pinnule from the lower part of the corallum. <abbrev xmlns:xlink="http://www.w3.org/1999/xlink" xlink:title="University of Bari Aldo Moro" id="ABBRID0E3SAE" xlink:type="simple">MUZAC</abbrev>-6666 <bold>j</bold> colony in situ on a hard ground, with a spider crab as epibiont <bold>k</bold> polyps on pinnule <bold>l</bold> spines arrangement on pinnule form the upper part of the corallum <bold>m</bold> base of the colony. Upper side of horizontal skeletal elements is the polypar side. Scale bars: 10 cm (<bold>a, f, g, j</bold>); 1 cm (<bold>b, c</bold>); 1 mm (<bold>d, h, k, m</bold>); 100 µm (<bold>e, i, l</bold>).</p></caption><graphic xmlns:xlink="http://www.w3.org/1999/xlink" xlink:href="zookeys-1116-001_article-79846__-g005.jpg" position="float" orientation="portrait" xlink:type="simple" id="oo_723392.jpg"><uri content-type="original_file" xlink:type="simple">https://binary.pensoft.net/fig/723392</uri></graphic></fig><p>Paratype <abbrev xmlns:xlink="http://www.w3.org/1999/xlink" xlink:title="University of Bari Aldo Moro" id="ABBRID0EXTAE" xlink:type="simple">MUZAC</abbrev>-6665 is a complete colony of 45 cm in length (Fig. <xref ref-type="fig" rid="F5">5f, g</xref>), with a stem basal diameter of 1.6 mm. The unpinnulated stalk is 3 cm long, while the basal disk is 6.2 mm in diameter with spines up to 1.2 mm tall, erect or curved upwards. Pinnules up to 16 cm long with a basal diameter of 0.30–0.40 mm and a pinnular density of 12–15 per 3 cm. One couple of pinnules at the median and two at the distal part of the stem interrupt the alternate arrangement, being on the same side. A single, primary branch is present on one side of the colony and a single, secondary one on the other side (Fig. <xref ref-type="fig" rid="F3">3e</xref>). Pinnular spines 0.021–0.028 mm tall, 0.12–0.30 mm apart, and arranged in 4–5 rows in lateral view (Fig. <xref ref-type="fig" rid="F5">5i</xref>). Spines on the stem arranged in 6–7 rows per side and 0.020–0.030 mm tall. Polyps 2.0–2.5 mm in transverse diameter (occasionally up to 3.0 mm or down to 1.3 mm), with a density of 10–12 polyps per 3 cm (Fig. <xref ref-type="fig" rid="F5">5h</xref>).</p><p>Paratype <abbrev xmlns:xlink="http://www.w3.org/1999/xlink" xlink:title="University of Bari Aldo Moro" id="ABBRID0ENUAE" xlink:type="simple">MUZAC</abbrev>-6666 is a complete colony of 14 cm in length (Fig. <xref ref-type="fig" rid="F5">5j</xref>), with a stem basal diameter of 0.6 mm. The unpinnulated stalk is 1.6 cm long, while the basal disk is 4 mm in diameter with spines up to 0.8 mm tall (Fig. <xref ref-type="fig" rid="F5">5m</xref>). The pinnules are up to 7 cm long with a basal diameter of 0.11 mm and a pinnular density of 18–20 per 3 cm. The pinnules are characterised by four or five rows of spines in lateral view, with spines 0.012–0.016 mm tall and 0.10–0.22 mm apart (Fig. <xref ref-type="fig" rid="F5">5l</xref>). Polyps are 1.5–2.0 mm in transverse diameter, 1.5–2.0 mm apart, with a density of 9–10 polyps per 3 cm (Fig. <xref ref-type="fig" rid="F5">5k</xref>).</p><p>Paratype <abbrev xmlns:xlink="http://www.w3.org/1999/xlink" xlink:title="King Abdullah University of Science and Technology" id="ABBRID0EDVAE" xlink:type="simple">KAUST</abbrev>-NTN0056-3 is a complete colony 26 cm long, with a stem basal diameter of 0.9 mm. The unpinnulated stalk is 3.0 cm long, while the basal disk is 2.7 mm in diameter with tall spines, erect or curved upwards, up to 0.9 mm tall. Pinnules up to 11 cm long with a basal diameter of 0.18–0.26 mm and a pinnular density of 14–17 per 3 cm. Pinnules are alternate, with adjacent ones spaced 3.2–4.3 mm, except for one, single pair of pinnules present on the same side of the stem, in the median part of the colony. The central axial canal is 0.07 mm in diameter on a pinnule 0.12 mm in diameter. Pinnules with four rows of spines in lateral view, mostly 0.008–0.012 mm tall (some up to 0.018 mm) and 0.10–0.18 mm apart. Stem bearing five rows of spines in lateral view, 0.016–0.020 mm tall. The colony was found dead, without polyps.</p></tp:treatment-sec><tp:treatment-sec sec-type="etymology" id="SECID0EHVAE"><title>Etymology.</title><p>The species name is derived from the Greek words <italic>thermos</italic> (hot) and <italic>philia</italic> (love, preference for), referring to the occurrence of this species in the rather warm Red Sea waters, especially compared to the water temperatures usually measured in other bodies of water within the same depth range.</p></tp:treatment-sec><tp:treatment-sec sec-type="distribution" id="SECID0ERVAE"><title>Distribution.</title><p>A colony matching the macro-morphology of <italic><tp:taxon-name><tp:taxon-name-part taxon-name-part-type="genus" reg="Bathypathes">B.</tp:taxon-name-part><tp:taxon-name-part taxon-name-part-type="species" reg="thermophila">thermophila</tp:taxon-name-part></tp:taxon-name></italic> sp. nov. is shown in <xref ref-type="bibr" rid="B26">Qurban et al. (2014</xref>: fig. 3F), where it is reported as an “unidentified sea fan”. It is reported from two areas off Duba (Fig. <xref ref-type="fig" rid="F1">1</xref>), at 360–720 m depth, extending the known distribution further south from our sampling area. To date, <italic><tp:taxon-name><tp:taxon-name-part taxon-name-part-type="genus" reg="Bathypathes">B.</tp:taxon-name-part><tp:taxon-name-part taxon-name-part-type="species" reg="thermophila">thermophila</tp:taxon-name-part></tp:taxon-name></italic> sp. nov. is only known from the Gulf of Aqaba and northern Red Sea (Fig. <xref ref-type="fig" rid="F1">1</xref>), from 195 to 720 m depth.</p></tp:treatment-sec><tp:treatment-sec sec-type="habitat" id="SECID0EZWAE"><title>Habitat and ecology.</title><p><italic><tp:taxon-name><tp:taxon-name-part taxon-name-part-type="genus" reg="Bathypathes">Bathypathes</tp:taxon-name-part><tp:taxon-name-part taxon-name-part-type="species" reg="thermophila">thermophila</tp:taxon-name-part></tp:taxon-name></italic> sp. nov. seems to grow preferentially on scattered hard substrates (e.g., rocks, fresh, fossil or subfossil shells, coral rubble, and subfossil sea urchin tests) surrounded by mud, although it can occur also on rocky bottoms. The holotype (<named-content xmlns:xlink="http://www.w3.org/1999/xlink" content-type="dwc:institutional_code" xlink:title="National Museum of Natural History" xlink:href="http://grbio.org/institution/museum-national-dhistoire-naturelle-2" xlink:type="simple">MNHN</named-content>-IK-2016-45) had settled on a subfossil test of an irregular echinoid, recovered on a sloping rocky substrate covered in a thin muddy layer. The paratypes occurred on muddy bottom with scattered biogenic small substrates (<abbrev xmlns:xlink="http://www.w3.org/1999/xlink" xlink:title="King Abdullah University of Science and Technology" id="ABBRID0EOXAE" xlink:type="simple">KAUST</abbrev>-NTN0037-8, <abbrev xmlns:xlink="http://www.w3.org/1999/xlink" xlink:title="University of Bari Aldo Moro" id="ABBRID0ESXAE" xlink:type="simple">MUZAC</abbrev>-6665) and on hardground surrounded by mud (<abbrev xmlns:xlink="http://www.w3.org/1999/xlink" xlink:title="University of Bari Aldo Moro" id="ABBRID0EWXAE" xlink:type="simple">MUZAC</abbrev>-6666, <abbrev xmlns:xlink="http://www.w3.org/1999/xlink" xlink:title="King Abdullah University of Science and Technology" id="ABBRID0E1XAE" xlink:type="simple">KAUST</abbrev>-NTN0056-3).</p><p>Water temperature on the seabed was 22 °C, as also reported off Duba by <xref ref-type="bibr" rid="B26">Qurban et al. (2014</xref>: fig. 6), indicating that <italic><tp:taxon-name><tp:taxon-name-part taxon-name-part-type="genus" reg="Bathypathes">B.</tp:taxon-name-part><tp:taxon-name-part taxon-name-part-type="species" reg="thermophila">thermophila</tp:taxon-name-part></tp:taxon-name></italic> sp. nov. lives in relatively warm waters. The species is quite common in the bathyal zone of the Red Sea, where a total of 335 colonies were observed within this study (Suppl. material <xref ref-type="supplementary-material" rid="S1">1</xref>, <xref ref-type="supplementary-material" rid="S2">2</xref>). Aggregations of up to two colonies m<sup>-2</sup> were found at 280–300 m depth in two different areas (Fig. <xref ref-type="fig" rid="F1">1</xref>, Suppl. material <xref ref-type="supplementary-material" rid="S1">1</xref>), where <italic><tp:taxon-name><tp:taxon-name-part taxon-name-part-type="genus" reg="Bathypathes">B.</tp:taxon-name-part><tp:taxon-name-part taxon-name-part-type="species" reg="thermophila">thermophila</tp:taxon-name-part></tp:taxon-name></italic> sp. nov. was the only erect organism (Fig. <xref ref-type="fig" rid="F6">6a–d</xref>). There, it enhances the benthic structural complexity on flat or gently sloping seabed covered by a mud veneer. <italic><tp:taxon-name><tp:taxon-name-part taxon-name-part-type="genus" reg="Bathypathes">B.</tp:taxon-name-part><tp:taxon-name-part taxon-name-part-type="species" reg="thermophila">thermophila</tp:taxon-name-part></tp:taxon-name></italic> sp. nov. is often used as habitat by crinoids, spider crabs, and other epibionts (Fig. <xref ref-type="fig" rid="F6">6c–e</xref>).</p><fig id="F6" position="float" orientation="portrait"><object-id xmlns:xlink="http://www.w3.org/1999/xlink" content-type="doi" xlink:type="simple">10.3897/zookeys.1116.79846.figure6</object-id><object-id xmlns:xlink="http://www.w3.org/1999/xlink" content-type="arpha" xlink:type="simple">7ECC6993-1ECF-5426-862C-02AE83B08992</object-id><label>Figure 6.</label><caption><p>Distribution and associations of <italic><tp:taxon-name><tp:taxon-name-part taxon-name-part-type="genus" reg="Bathypathes">Bathypathes</tp:taxon-name-part><tp:taxon-name-part taxon-name-part-type="species" reg="thermophila">thermophila</tp:taxon-name-part></tp:taxon-name></italic> sp. nov. <bold>a</bold> aggregations of colonies (white arrows) <bold>b</bold> detail of four co-occurring colonies. Epibionts <bold>c, d</bold> unidentified spider crabs <bold>e</bold> unidentified crinoid. Scale bars: 10 cm (<bold>a, b</bold>); 1 cm (<bold>c–e</bold>).</p></caption><graphic xmlns:xlink="http://www.w3.org/1999/xlink" xlink:href="zookeys-1116-001_article-79846__-g006.jpg" position="float" orientation="portrait" xlink:type="simple" id="oo_723393.jpg"><uri content-type="original_file" xlink:type="simple">https://binary.pensoft.net/fig/723393</uri></graphic></fig></tp:treatment-sec><tp:treatment-sec sec-type="comparisons" id="SECID0ED2AE"><title>Comparisons.</title><p>Within the genus <italic><tp:taxon-name><tp:taxon-name-part taxon-name-part-type="genus" reg="Bathypathes">Bathypathes</tp:taxon-name-part></tp:taxon-name></italic>, <italic><tp:taxon-name><tp:taxon-name-part taxon-name-part-type="genus" reg="Bathypathes">B.</tp:taxon-name-part><tp:taxon-name-part taxon-name-part-type="species" reg="platycaulus">platycaulus</tp:taxon-name-part></tp:taxon-name></italic> Totton, 1923 and <italic><tp:taxon-name><tp:taxon-name-part taxon-name-part-type="genus" reg="Bathypathes">B.</tp:taxon-name-part><tp:taxon-name-part taxon-name-part-type="species" reg="pseudoalternata">pseudoalternata</tp:taxon-name-part></tp:taxon-name></italic> Molodtsova, Opresko and Wagner 2022 show alternate subpinnules. The former is characterised by a peculiar broadening of the stem in the middle region, to which the species name refers (<xref ref-type="bibr" rid="B32">Totton 1923</xref>), while <italic><tp:taxon-name><tp:taxon-name-part taxon-name-part-type="genus" reg="Bathypathes">B.</tp:taxon-name-part><tp:taxon-name-part taxon-name-part-type="species" reg="thermophila">thermophila</tp:taxon-name-part></tp:taxon-name></italic> sp. nov. has a cylindrical stem all along the corallum which lacks a flattened region. <italic><tp:taxon-name><tp:taxon-name-part taxon-name-part-type="genus" reg="Bathypathes">Bathypathes</tp:taxon-name-part><tp:taxon-name-part taxon-name-part-type="species" reg="thermophila">thermophila</tp:taxon-name-part></tp:taxon-name></italic> sp. nov. also differs from <italic><tp:taxon-name><tp:taxon-name-part taxon-name-part-type="genus" reg="Bathypathes">B.</tp:taxon-name-part><tp:taxon-name-part taxon-name-part-type="species" reg="platycaulus">platycaulus</tp:taxon-name-part></tp:taxon-name></italic> in the pinnular rows of spines (four or five per side homogenously distributed vs. six or seven on one side and four on the other) and in the size of the spines (0.015–0.025 mm vs. 0.040 mm). Finally, the basal diameter of the stem of <italic><tp:taxon-name><tp:taxon-name-part taxon-name-part-type="genus" reg="Bathypathes">B.</tp:taxon-name-part><tp:taxon-name-part taxon-name-part-type="species" reg="platycaulus">platycaulus</tp:taxon-name-part></tp:taxon-name></italic> increases in width in the first 7 cm (from 1.5 mm to 1.75 mm) after which it tapers away gradually up to ~ 0.28 mm at the apex (<xref ref-type="bibr" rid="B32">Totton 1923</xref>), being somehow flattered. Conversely, the stem diameter of <italic><tp:taxon-name><tp:taxon-name-part taxon-name-part-type="genus" reg="Bathypathes">B.</tp:taxon-name-part><tp:taxon-name-part taxon-name-part-type="species" reg="thermophila">thermophila</tp:taxon-name-part></tp:taxon-name></italic> sp. nov. decreases slightly and constantly from the base to the apex.</p><p><italic><tp:taxon-name><tp:taxon-name-part taxon-name-part-type="genus" reg="Bathypathes">Bathypathes</tp:taxon-name-part><tp:taxon-name-part taxon-name-part-type="species" reg="thermophila">thermophila</tp:taxon-name-part></tp:taxon-name></italic> sp. nov. differs from <italic><tp:taxon-name><tp:taxon-name-part taxon-name-part-type="genus" reg="Bathypathes">B.</tp:taxon-name-part><tp:taxon-name-part taxon-name-part-type="species" reg="pseudoalternata">pseudoalternata</tp:taxon-name-part></tp:taxon-name></italic> in having a colony which can bear one or a few branches (vs unbranched), higher pinnular density (12–20 vs. 6–12 pinnules per 3 cm), shorter pinnular spines (0.008–0.028 vs 0.030–0.080 mm) with higher density (5–8 vs. 4–5 spines per mm), smaller polyps (1.5–2.5 vs. 3–5 mm in transverse diameter), and higher density of polyps (10–15 vs. 6–7.5 polyps per 3 cm).</p></tp:treatment-sec><tp:treatment-sec sec-type="remarks" id="SECID0E45AE"><title>Remarks.</title><p>Large colonies, approximately higher than 40 cm, can show one or few ramifications (Fig. <xref ref-type="fig" rid="F3">3a–e</xref>). Despite <xref ref-type="bibr" rid="B24">Opresko and Molodtsova (2021)</xref> suggesting that monopodial colonies of <italic><tp:taxon-name><tp:taxon-name-part taxon-name-part-type="genus" reg="Bathypathes">Bathypathes</tp:taxon-name-part></tp:taxon-name></italic> can have one ramification due to damaging events, skeletal analysis in proximity of the branching in <italic><tp:taxon-name><tp:taxon-name-part taxon-name-part-type="genus" reg="Bathypathes">B.</tp:taxon-name-part><tp:taxon-name-part taxon-name-part-type="species" reg="thermophila">thermophila</tp:taxon-name-part></tp:taxon-name></italic> sp. nov. colonies did not reveal signs of past issues, suggesting that occasional branching can be due to the division of a primary polyp. On the contrary, signs of recovery after mechanical damage were observed on the skeletal of <italic><tp:taxon-name><tp:taxon-name-part taxon-name-part-type="genus" reg="Bathypathes">B.</tp:taxon-name-part><tp:taxon-name-part taxon-name-part-type="species" reg="thermophila">thermophila</tp:taxon-name-part></tp:taxon-name></italic> sp. nov. without the occurrence of ramifications. These signs were evident mostly as a skeletal swelling (Fig. <xref ref-type="fig" rid="F3">3g</xref>), a chaotic pattern of spines (Fig. <xref ref-type="fig" rid="F3">3i</xref>), or a drastic narrowing of the pinnular section (Fig. <xref ref-type="fig" rid="F3">3h</xref>).</p></tp:treatment-sec><tp:treatment-sec><!--Section generated to contain objects referenced in tp:taxon-treatment.--><fig id="F1" position="float" orientation="portrait"><object-id xmlns:xlink="http://www.w3.org/1999/xlink" content-type="doi" xlink:type="simple">10.3897/zookeys.1116.79846.figure1</object-id><object-id xmlns:xlink="http://www.w3.org/1999/xlink" content-type="arpha" xlink:type="simple">259A29D6-3F9B-5E42-A07E-F4810D1F35E8</object-id><label>Figure 1.</label><caption><p>Map of the study area showing the known occurrences of <italic><tp:taxon-name><tp:taxon-name-part taxon-name-part-type="genus" reg="Bathypathes">Bathypathes</tp:taxon-name-part><tp:taxon-name-part taxon-name-part-type="species" reg="thermophila">thermophila</tp:taxon-name-part></tp:taxon-name></italic> sp. nov. Black dots: observed colonies during the 2020 OceanX-Neom Red Sea Expedition; red dots: sampled colonies; triangles: photographic record by <xref ref-type="bibr" rid="B26">Qurban et al. (2014)</xref>. Black squares indicate the occurrence of an aggregation of colonies. Codes indicate the submersible (NTN) or remotely operated vehicle (CHR) dives. Coordinates and depth ranges for each dive are reported in Suppl. material <xref ref-type="supplementary-material" rid="S1">1</xref>.</p></caption><graphic xmlns:xlink="http://www.w3.org/1999/xlink" xlink:href="zookeys-1116-001_article-79846__-g001.jpg" position="float" orientation="portrait" xlink:type="simple" id="oo_723388.jpg"><uri content-type="original_file" xlink:type="simple">https://binary.pensoft.net/fig/723388</uri></graphic></fig><supplementary-material xmlns:xlink="http://www.w3.org/1999/xlink" id="S1" position="float" orientation="portrait" xlink:type="simple"><object-id content-type="doi" xlink:type="simple">10.3897/zookeys.1116.79846.suppl1</object-id><object-id content-type="zenodo_dep_id" xlink:type="simple">7077246</object-id><object-id content-type="arpha" xlink:type="simple">066C8018-6698-54B5-83ED-2D03ACF590C6</object-id><label>Supplementary material 1</label><caption><p>Table S1</p></caption><statement content-type="dataType"><label>Data type</label><p>Docx file.</p></statement><statement content-type="notes"><label>Explanation note</label><p>Records of <italic><tp:taxon-name><tp:taxon-name-part taxon-name-part-type="genus" reg="Bathypathes">Bathypathes</tp:taxon-name-part><tp:taxon-name-part taxon-name-part-type="species" reg="thermophila">thermophila</tp:taxon-name-part></tp:taxon-name></italic> sp. nov. with indication of the dive and the relative gear (CHR: “<tp:taxon-name><tp:taxon-name-part taxon-name-part-type="genus" reg="Chimaera">Chimaera</tp:taxon-name-part></tp:taxon-name>” <abbrev xlink:title="remotely operated vehicle" id="ABBRID0E3JAI" xlink:type="simple">ROV</abbrev>; NTN: “<tp:taxon-name><tp:taxon-name-part taxon-name-part-type="genus" reg="Neptune">Neptune</tp:taxon-name-part></tp:taxon-name>” submersible), the geographic coordinates, the depth and the number of colonies observed (N). When several colonies were observed within a transect, coordinates and depth refer to the shallowest and the deepest records.</p></statement><media xlink:href="zookeys-1116-001_article-79846__-s001.docx" mimetype="application" mime-subtype="vnd.openxmlformats-officedocument.wordprocessingml.document" position="float" orientation="portrait" xlink:type="simple" id="oo_723395.docx"><uri content-type="original_file" xlink:type="simple">https://binary.pensoft.net/file/723395</uri></media><permissions><license xlink:type="simple"><license-p>This dataset is made available under the Open Database License (http://opendatacommons.org/licenses/odbl/1.0/). The Open Database License (ODbL) is a license agreement intended to allow users to freely share, modify, and use this Dataset while maintaining this same freedom for others, provided that the original source and author(s) are credited.</license-p></license></permissions><attrib specific-use="authors">Giovanni Chimienti, Tullia Isotta Terraneo, Silvia Vicario, Fabio Marchese, Sam J. Purkis, Ameer Abdulla Eweida, Mattie Rodrigue, Francesca Benzoni</attrib></supplementary-material><supplementary-material xmlns:xlink="http://www.w3.org/1999/xlink" id="S2" position="float" orientation="portrait" xlink:type="simple"><object-id content-type="doi" xlink:type="simple">10.3897/zookeys.1116.79846.suppl2</object-id><object-id content-type="zenodo_dep_id" xlink:type="simple">7077252</object-id><object-id content-type="arpha" xlink:type="simple">831D791E-A256-5DE6-AE12-3CF63D87DAD6</object-id><label>Supplementary material 2</label><caption><p>Table S2</p></caption><statement content-type="dataType"><label>Data type</label><p>Docx file.</p></statement><statement content-type="notes"><label>Explanation note</label><p>Metadata of the samples of <italic><tp:taxon-name><tp:taxon-name-part taxon-name-part-type="genus" reg="Bathypathes">Bathypathes</tp:taxon-name-part><tp:taxon-name-part taxon-name-part-type="species" reg="thermophila">thermophila</tp:taxon-name-part></tp:taxon-name></italic> sp. nov. considered in this study.</p></statement><media xlink:href="zookeys-1116-001_article-79846__-s002.docx" mimetype="application" mime-subtype="vnd.openxmlformats-officedocument.wordprocessingml.document" position="float" orientation="portrait" xlink:type="simple" id="oo_723396.docx"><uri content-type="original_file" xlink:type="simple">https://binary.pensoft.net/file/723396</uri></media><permissions><license xlink:type="simple"><license-p>This dataset is made available under the Open Database License (http://opendatacommons.org/licenses/odbl/1.0/). The Open Database License (ODbL) is a license agreement intended to allow users to freely share, modify, and use this Dataset while maintaining this same freedom for others, provided that the original source and author(s) are credited.</license-p></license></permissions><attrib specific-use="authors">Giovanni Chimienti, Tullia Isotta Terraneo, Silvia Vicario, Fabio Marchese, Sam J. Purkis, Ameer Abdulla Eweida, Mattie Rodrigue, Francesca Benzoni</attrib></supplementary-material></tp:treatment-sec><ref-list><ref id="B26"><mixed-citation xmlns:xlink="http://www.w3.org/1999/xlink" xlink:type="simple"><person-group><name name-style="western"><surname>Qurban</surname><given-names>MA</given-names></name><name name-style="western"><surname>Krishnakumar</surname><given-names>PK</given-names></name><name name-style="western"><surname>Joydas</surname><given-names>TV</given-names></name><name name-style="western"><surname>Manikandan</surname><given-names>KP</given-names></name><name name-style="western"><surname>Ashraf</surname><given-names>TTM</given-names></name><name name-style="western"><surname>Quadri</surname><given-names>SI</given-names></name><name name-style="western"><surname>Wafar</surname><given-names>M</given-names></name><name name-style="western"><surname>Qasem</surname><given-names>A</given-names></name><name name-style="western"><surname>Cairns</surname><given-names>SD</given-names></name></person-group> (<year>2014</year>) <article-title>In-situ observation of deep water corals in the northern Red Sea waters of Saudi Arabia. Deep-sea Research.</article-title><source>Part I, Oceanographic Research Papers</source><volume>89</volume>: <fpage>35</fpage>–<lpage>43</lpage>. <ext-link xlink:type="simple" ext-link-type="doi" xlink:href="10.1016/j.dsr.2014.04.002">https://doi.org/10.1016/j.dsr.2014.04.002</ext-link></mixed-citation></ref><ref id="B32"><mixed-citation xmlns:xlink="http://www.w3.org/1999/xlink" xlink:type="simple"><person-group><name name-style="western"><surname>Totton</surname><given-names>AK</given-names></name></person-group> (<year>1923</year>) <article-title><tp:taxon-name><tp:taxon-name-part taxon-name-part-type="phylum">Coelenterata</tp:taxon-name-part></tp:taxon-name>, Part III, <tp:taxon-name><tp:taxon-name-part taxon-name-part-type="order">Antipatharia</tp:taxon-name-part></tp:taxon-name> (and their Cirripede commensals). British Antarctic (Terra Nova) Expedition, 1910–1913, Natural History Reports.</article-title><source>Zoology (Jena, Germany)</source><volume>5</volume>: <fpage>97</fpage>–<lpage>120</lpage>.</mixed-citation></ref><ref id="B24"><mixed-citation xmlns:xlink="http://www.w3.org/1999/xlink" xlink:type="simple"><person-group><name name-style="western"><surname>Opresko</surname><given-names>DM</given-names></name><name name-style="western"><surname>Molodtsova</surname><given-names>T</given-names></name></person-group> (<year>2021</year>) <article-title>New species of deep-sea Antipatharians from the North Pacific (<tp:taxon-name><tp:taxon-name-part taxon-name-part-type="phylum">Cnidaria</tp:taxon-name-part></tp:taxon-name>: <tp:taxon-name><tp:taxon-name-part taxon-name-part-type="class">Anthozoa</tp:taxon-name-part></tp:taxon-name>: <tp:taxon-name><tp:taxon-name-part taxon-name-part-type="order">Antipatharia</tp:taxon-name-part></tp:taxon-name>), Part 2.</article-title><source>Zootaxa</source><volume>4999</volume>(<issue>5</issue>): <fpage>401</fpage>–<lpage>422</lpage>. <ext-link xlink:type="simple" ext-link-type="doi" xlink:href="10.11646/zootaxa.4999.5.1">https://doi.org/10.11646/zootaxa.4999.5.1</ext-link></mixed-citation></ref></ref-list></tp:taxon-treatment>
